# Supplementary material for: A Pilot Interaction Analysis of Gut Microbiota and Peripheral Markers of Aging in Severe Psychiatric Disorders: A Role for Lachnoclostridium?
Source: Int J Mol Sci. 2023 Dec 18;24(24):17618. doi: 10.3390/ijms242417618 (PMC10744008; doi:10.3390/ijms242417618)
Supplement: Supplementary file 1 [file ijms-24-17618-s001.zip]

Archive with 1 entries (1 files):
- ijms-2750384-supplementary.pdf
